# Supplementary material for: A Versatile and Sustainable Multicomponent Platform for the Synthesis of Protein Degraders: Proof-of-Concept Application to BRD4-Degrading PROTACs
Source: J Med Chem. 2022 Nov 2;65(22):15282–99. doi: 10.1021/acs.jmedchem.2c01218 (PMC9706574; doi:10.1021/acs.jmedchem.2c01218)
Supplement: Supplementary file 2 — jm2c01218_si_002.csv [file jm2c01218_si_002.csv]

Compound	SMILES
22	CN(CC(=O)NCCCOc1cccc2C(=O)N(C3CCC(=O)NC3=O)C(=O)c12)C(=O)C[C@@H]4N=C(c5ccc(Cl)cc5)c6c(C)c(C)sc6n7c(C)nnc47
23	CN(CC(=O)NCCCCOc1cccc2C(=O)N(C3CCC(=O)NC3=O)C(=O)c12)C(=O)C[C@@H]4N=C(c5ccc(Cl)cc5)c6c(C)c(C)sc6n7c(C)nnc47
24	CN(CC(=O)NCCCCCOc1cccc2C(=O)N(C3CCC(=O)NC3=O)C(=O)c12)C(=O)C[C@@H]4N=C(c5ccc(Cl)cc5)c6c(C)c(C)sc6n7c(C)nnc47
25	CN(CC(=O)NCCOCCOc1cccc2C(=O)N(C3CCC(=O)NC3=O)C(=O)c12)C(=O)C[C@@H]4N=C(c5ccc(Cl)cc5)c6c(C)c(C)sc6n7c(C)nnc47
26	CN(CC(=O)NCCOCCOCCOc1cccc2C(=O)N(C3CCC(=O)NC3=O)C(=O)c12)C(=O)C[C@@H]4N=C(c5ccc(Cl)cc5)c6c(C)c(C)sc6n7c(C)nnc47
27	Cc1sc2c(C(=N[C@@H](CC(=O)NCC(=O)NCCCOc3cccc4C(=O)N(C5CCC(=O)NC5=O)C(=O)c34)c6nnc(C)n26)c7ccc(Cl)cc7)c1C
28	Cc1sc2c(C(=N[C@@H](CC(=O)NCC(=O)NCCCCOc3cccc4C(=O)N(C5CCC(=O)NC5=O)C(=O)c34)c6nnc(C)n26)c7ccc(Cl)cc7)c1C
29	Cc1sc2c(C(=N[C@@H](CC(=O)NCC(=O)NCCCCCOc3cccc4C(=O)N(C5CCC(=O)NC5=O)C(=O)c34)c6nnc(C)n26)c7ccc(Cl)cc7)c1C
30	Cc1sc2c(C(=N[C@@H](CC(=O)NCC(=O)NCCOCCOc3cccc4C(=O)N(C5CCC(=O)NC5=O)C(=O)c34)c6nnc(C)n26)c7ccc(Cl)cc7)c1C
31	Cc1sc2c(C(=N[C@@H](CC(=O)NCC(=O)NCCOCCOCCOc3cccc4C(=O)N(C5CCC(=O)NC5=O)C(=O)c34)c6nnc(C)n26)c7ccc(Cl)cc7)c1C
32	Cc1sc2c(C(=N[C@@H](CC(=O)N3CCN(CC(=O)NCCCOc4cccc5C(=O)N(C6CCC(=O)NC6=O)C(=O)c45)CC3)c7nnc(C)n27)c8ccc(Cl)cc8)c1C
33	Cc1sc2c(C(=N[C@@H](CC(=O)N3CCN(CC(=O)NCCCCOc4cccc5C(=O)N(C6CCC(=O)NC6=O)C(=O)c45)CC3)c7nnc(C)n27)c8ccc(Cl)cc8)c1C
34	Cc1sc2c(C(=N[C@@H](CC(=O)N3CCN(CC(=O)NCCCCCOc4cccc5C(=O)N(C6CCC(=O)NC6=O)C(=O)c45)CC3)c7nnc(C)n27)c8ccc(Cl)cc8)c1C
35	Cc1sc2c(C(=N[C@@H](CC(=O)N3CCN(CC(=O)NCCOCCOc4cccc5C(=O)N(C6CCC(=O)NC6=O)C(=O)c45)CC3)c7nnc(C)n27)c8ccc(Cl)cc8)c1C
36	Cc1sc2c(C(=N[C@@H](CC(=O)N3CCN(CC(=O)NCCOCCOCCOc4cccc5C(=O)N(C6CCC(=O)NC6=O)C(=O)c45)CC3)c7nnc(C)n27)c8ccc(Cl)cc8)c1C
37	Cc1sc2c(C(=N[C@@H](CC(=O)OCC(=O)NCCCCOc3cccc4C(=O)N(C5CCC(=O)NC5=O)C(=O)c34)c6nnc(C)n26)c7ccc(Cl)cc7)c1C
45	CN(CC(=O)NCC(=O)N[C@H](C(=O)N1C[C@H](O)C[C@H]1C(=O)NCc2ccc(cc2)c3scnc3C)C(C)(C)C)C(=O)C[C@@H]4N=C(c5ccc(Cl)cc5)c6c(C)c(C)sc6n7c(C)nnc47
46	Cc1ncsc1c2ccc(CNC(=O)[C@@H]3C[C@@H](O)CN3C(=O)[C@@H](NC(=O)CNC(=O)CN4CCN(CC4)C(=O)C[C@@H]5N=C(c6ccc(Cl)cc6)c7c(C)c(C)sc7n8c(C)nnc58)C(C)(C)C)cc2
47	Cc1ncsc1c2ccc(CNC(=O)[C@@H]3C[C@@H](O)CN3C(=O)[C@@H](NC(=O)CCCNC(=O)CN4CCN(CC4)C(=O)C[C@@H]5N=C(c6ccc(Cl)cc6)c7c(C)c(C)sc7n8c(C)nnc58)C(C)(C)C)cc2
